# Supplementary material for: SARS-CoV-2 Exploits Non-Canonical Autophagic Processes to Replicate, Mature, and Egress the Infected Vero E6 Cells
Source: Pathogens. 2022 Dec 14;11(12):1535. doi: 10.3390/pathogens11121535 (PMC9781122; doi:10.3390/pathogens11121535)
Supplement: Supplementary file 1 [file pathogens-11-01535-s001.zip]

Archive with 1 entries (1 files):
- pathogens-2008644-supplementary.xlsx
