# Supplementary material for: SARS-CoV-2 Exploits Non-Canonical Autophagic Processes to Replicate, Mature, and Egress the Infected Vero E6 Cells
Source: Pathogens. 2022 Dec 14;11(12):1535. doi: 10.3390/pathogens11121535 (PMC9781122; doi:10.3390/pathogens11121535)
Supplement: Supplementary file 1 [file pathogens-11-01535-s001.zip › pathogens-2008644-supplementary.xlsx]

## Sheet: Definitions
Comments:
A: This gene's average threshold cycle is relatively high (> 30) in either the control or the test sample, and is reasonably low in the other sample (< 30).
These data mean that the gene's expression is relatively low in one sample and reasonably detected in the other sample suggesting that the actual fold-change value is at least as large as the calculated and reported fold-change result.
This fold-change result may also have greater variations if p value > 0.05; therefore, it is important to have a sufficient number of biological replicates to validate the result for this gene.
B: This gene's average threshold cycle is relatively high (> 30), meaning that its relative expression level is low, in both control and test samples, and the p-value for the fold-change is either unavailable or relatively high (p > 0.05).
This fold-change result may also have greater variations; therefore, it is important to have a sufficient number of biological replicates to validate the result for this gene.
C: This gene's average threshold cycle is either not determined or greater than the defined cut-off (deault 35), in both samples meaning that its expression was undetected, making this fold-change result erroneous and un-interpretable.
Fold Change & Fold Regulation:
Fold-Change (2^(- Delta Delta CT)) is the normalized gene expression (2^(- Delta CT)) in the Test Sample divided the normalized gene expression (2^(- Delta CT)) in the Control Sample.
Fold-Regulation represents fold-change results in a biologically meaningful way. Fold-change values greater than one indicate a positive- or an up-regulation, and the fold-regulation is equal to the fold-change.
Fold-change values less than one indicate a negative or down-regulation, and the fold-regulation is the negative inverse of the fold-change.
Fold-change and fold-regulation values greater than 2 are indicated in red; fold-change values less than 0.5 and fold-regulation values less than -2 are indicated in blue.
p-value:
The p values are calculated based on a Student's t-test of the replicate 2^(- Delta CT) values for each gene in the control group and treatment groups, and p values less than 0.05 are indicated in red.

## Sheet: Gene Table
PCR Array Catalog #:	PAQQ-084Z
Position	Unigene	Refseq	Symbol	Description	Gname	RT2 Catalog
A01	Mmu.28543	XM_001085265	AKT1	V-akt murine thymoma viral oncogene homolog 1	-	PPQ03596A
A02	Mmu.20390	XM_001112256	AMBRA1	Autophagy/beclin-1 regulator 1	-	PPQ14582B
A03	Mmu.4790	XM_002803170	APP	Amyloid beta (A4) precursor protein	ABPP	PPQ10558A
A04	Mmu.33997	XM_001114700	ATG16L1	ATG16 autophagy related 16-like 1 (S. cerevisiae)	-	PPQ14361A
A05	Mmu.26495	XM_001110048	ATG16L2	ATG16 autophagy related 16-like 2 (S. cerevisiae)	-	PPQ16858B
A06	Mmu.403	XM_001104361	ATG3	ATG3 autophagy related 3 homolog (S. cerevisiae)	-	PPQ10623A
A07	Mmu.22499	XM_001096924	ATG4A	ATG4 autophagy related 4 homolog A (S. cerevisiae)	-	PPQ07352B
A08	Mmu.21390	XM_001086456	ATG4C	ATG4 autophagy related 4 homolog C (S. cerevisiae)	-	PPQ02105B
A09	Mmu.25645	XM_001101860	ATG4D	ATG4 autophagy related 4 homolog D (S. cerevisiae)	-	PPQ13705A
A10	Mmu.20523	XM_001088076	ATG5	ATG5 autophagy related 5 homolog (S. cerevisiae)	-	PPQ03001B
A11	Mmu.21936	XM_001087688	ATG7	ATG7 autophagy related 7 homolog (S. cerevisiae)	-	PPQ02551A
A12	Mmu.28478	XM_001098187	ATG9A	ATG9 autophagy related 9 homolog A (S. cerevisiae)	-	PPQ06638C
B01	Mmu.23883	XM_001100591	ATG9B	ATG9 autophagy related 9 homolog B (S. cerevisiae)	NOS3AS	PPQ14485B
B02	Mmu.18791	XM_001115090	BAD	BCL2-associated agonist of cell death	-	PPQ16709B
B03	Mmu.20453	XM_001090570	BAK1	BCL2-antagonist/killer 1	-	PPQ09456B
B04	Mmu.30014	XM_001112353	BAX	BCL2-associated X protein	-	PPQ17501A
B05	Mmu.23280	XM_001110285	BCL2L1	BCL2-like 1	-	PPQ13656C
B06	Mmu.2269	XM_001111787	BECN1	Beclin 1, autophagy related	beclin-1	PPQ12754B
B07	Mmu.1947	XM_001083160	CASP3	Caspase 3, apoptosis-related cysteine peptidase	-	PPQ01314B
B08	Mmu.26920	XM_001091080	CASP8	Caspase 8, apoptosis-related cysteine peptidase	-	PPQ06961A
B09	Mmu.1136	XM_001085433	CDKN1B	Cyclin-dependent kinase inhibitor 1B (p27, Kip1)	-	PPQ03221B
B10	Mmu.25215	XR_012927	CLN3	Battenin-like	-	PPQ69034B
B11	Mmu.4337	XM_002805255	CTSB	Cathepsin B	-	PPQ69023A
B12	Mmu.2920	XM_001091601	CTSD	Cathepsin D	-	PPQ07471B
C01	Mmu.2390	NM_001042645	CXCR4	Chemokine (C-X-C motif) receptor 4	-	PPQ09953B
C02	Mmu.2960	XM_001086176	DAP	Death-associated protein	-	PPQ03349B
C03	Mmu.149	XM_001084983	DAPK1	Death-associated protein kinase 1	-	PPQ01213B
C04	Mmu.19012	XM_001093215	DRAM1	DNA-damage regulated autophagy modulator 1	DRAM	PPQ03399B
C05	Mmu.22581	XM_001094493	EIF2AK3	Eukaryotic translation initiation factor 2-alpha kinase 3	-	PPQ04819B
C06	Mmu.18385	XM_001093301	EIF4G1	Eukaryotic translation initiation factor 4 gamma, 1	-	PPQ08387B
C07	Mmu.3492	XM_001097228	ESR1	Estrogen receptor 1	ER	PPQ00295B
C08	Mmu.649	NM_001032933	FAS	Fas (TNF receptor superfamily, member 6)	CD95	PPQ00228B
C09	Mmu.11238	XM_001109980	GAA	Glucosidase, alpha; acid	-	PPQ13017B
C10	N/A	XM_001086014	GABARAP	GABA(A) receptor-associated protein	-	PPQ02118B
C11	Mmu.4321	XM_001104154	GABARAPL2	GABA(A) receptor-associated protein-like 2	-	PPQ14569B
C12	Mmu.18720	XM_001101719	HDAC6	Histone deacetylase 6	-	PPQ12577A
D01	Mmu.20315	XM_001111597	HGS	Hepatocyte growth factor-regulated tyrosine kinase substrate	-	PPQ14549B
D02	Mmu.3373	NM_001032905	IFNG	Interferon-gamma	IFN-gamma	PPQ00179A
D03	Mmu.28430	XM_001094251	IGF1	Insulin-like growth factor 1 (somatomedin C)	-	PPQ04075A
D04	Mmu.2066	XM_001087801	LAMP1	Lysosomal-associated membrane protein 1	-	PPQ03329A
D05	Mmu.17556	XR_092351	LOC100426120	BCL2/adenovirus E1B 19 kDa protein-interacting protein 3-like	-	PPQ69035B
D06	Mmu.24961	XR_009968	LOC694767	Histone deacetylase 1-like	-	PPQ69030B
D07	Mmu.9095	XR_010145	LOC695913	Heat shock protein HSP 90-alpha-like	-	PPQ68648B
D08	Mmu.1142	XR_010348	LOC696765	Autophagy-related protein 12-like	-	PPQ68651B
D09	Mmu.25757	XM_001095818	BCL2	BCL2, apoptosis regulator	-	PPQ10011A
D10	Mmu.33951	XM_001104172	MAP1LC3A	Microtubule-associated proteins 1A/1B light chain 3A-like	-	PPQ10035B
D11	Mmu.4009	XM_015151744	CTSS	Cathepsin S	-	PPQ69013A
D12	Mmu.26644	XM_001100468	LOC708606	Protein FADD-like	-	PPQ10827B
E01	Mmu.22757	XM_001105326	LOC709746	Serine/threonine-protein kinase ULK1-like	-	PPQ11551B
E02	Mmu.28234	XM_001111368	LOC711835	Autophagy-related protein 10-like	-	PPQ12877B
E03	Mmu.1867	XM_001115102	GABARAPL1	Gamma-aminobutyric acid receptor-associated protein-like 1-like	-	PPQ16653C
E04	Mmu.18403	XM_002799118	LOC717813	Cysteine protease ATG4B-like	-	PPQ68677A
E05	N/A	XM_001112350	LOC718945	WD repeat domain phosphoinositide-interacting protein 1-like	-	PPQ17498A
E06	Mmu.4721	XM_001112423	LOC718976	Mitogen-activated protein kinase 14-like	-	PPQ17519B
E07	Mmu.1859	XM_001086754	MAP1LC3B	Microtubule-associated protein 1 light chain 3 beta	-	PPQ01967C
E08	Mmu.3822	XM_001108815	MAPK8	Mitogen-activated protein kinase 8	-	PPQ12417A
E09	Mmu.3731	XM_001115803	MAPT	Microtubule-associated protein tau	-	PPQ00223B
E10	Mmu.3512	XM_001109277	NFKB1	Nuclear factor of kappa light polypeptide gene enhancer in B-cells 1	-	PPQ11928B
E11	Mmu.21991	XM_002800888	NPC1	Niemann-Pick disease, type C1	-	PPQ69011A
E12	Mmu.2218	XM_001096631	PARK7	Protein DJ-1-like	-	PPQ10669B
F01	Mmu.21306	XM_001082892	PIK3C3	Phosphoinositide-3-kinase, class 3	-	PPQ00924C
F02	Mmu.22421	XM_001113960	PIK3CB	Phosphoinositide-3-kinase, catalytic, beta polypeptide	-	PPQ15662B
F03	Mmu.32474	XM_001091153	PIK3CG	Phosphoinositide-3-kinase, catalytic, gamma polypeptide	-	PPQ04351B
F04	Mmu.20729	XM_002802944	PIK3R4	Phosphoinositide-3-kinase, regulatory subunit 4	-	PPQ69017A
F05	Mmu.20359	XM_001086285	PRKAA1	Protein kinase, AMP-activated, alpha 1 catalytic subunit	-	PPQ02070B
F06	Mmu.21840	XM_001088635	PSEN1	Presenilin 1	-	PPQ02572A
F07	Mmu.21620	XM_001102542	PTEN	Phosphatase and tensin homolog	-	PPQ08525C
F08	Mmu.1361	XM_001087593	RAB24	RAB24, member RAS oncogene family	-	PPQ04364B
F09	Mmu.12862	XM_001100383	RB1	Retinoblastoma 1	-	PPQ08352B
F10	Mmu.2827	XM_001102539	RB1CC1	RB1-inducible coiled-coil 1	-	PPQ11933A
F11	Mmu.2006	XM_001113240	RGS19	Regulator of G-protein signaling 19	-	PPQ17694C
F12	Mmu.1022	XM_001109701	RPS6KB1	Ribosomal protein S6 kinase, 70kDa, polypeptide 1	-	PPQ12964B
G01	Mmu.445	XM_001095402	SNCA	Alpha-synuclein-like	-	PPQ09746B
G02	Mmu.12133	XM_001102347	SQSTM1	Sequestosome 1	-	PPQ08766B
G03	Mmu.3765	XM_001100842	TGFB1	Transforming growth factor, beta 1	TGF-beta	PPQ00038C
G04	Mmu.18393	XM_001095155	TGM2	Transglutaminase 2 (C polypeptide, protein-glutamine-gamma-glutamyltransferase)	-	PPQ09614C
G05	Mmu.3819	NM_001130431	TLR9	Toll-like receptor 9	-	PPQ00287B
G06	Mmu.34391	XM_001112694	TM9SF1	Transmembrane 9 superfamily member 1	-	PPQ15264A
G07	Mmu.18650	XM_001091064	TMEM74	Transmembrane protein 74	-	PPQ03952C
G08	Mmu.3364	NM_001047149	TNF	Tumor necrosis factor	TNF-ALPHA	PPQ15261B
G09	Mmu.1012	XM_001084768	TNFSF10	Tumor necrosis factor (ligand) superfamily, member 10	-	PPQ01300B
G10	Mmu.3286	NM_001047151	TP53	Tumor protein p53	-	PPQ15709B
G11	Mmu.22018	XM_001099375	ULK2	Unc-51-like kinase 2 (C. elegans)	-	PPQ12170B
G12	Mmu.22097	XM_001086725	UVRAG	UV radiation resistance associated gene	-	PPQ02810A
H01	Mmu.11089	NM_001033084	ACTB	Actin, beta	-	PPQ00182A
H02	Mmu.5037	NM_001047137	B2M	Beta-2-microglobulin	-	PPQ13262B
H03	Mmu.3145	NM_001195426	GAPDH	Glyceraldehyde-3-phosphate dehydrogenase	-	PPQ00249A
H04	Mmu.12316	XM_001097691	LOC709186	Hypoxanthine-guanine phosphoribosyltransferase-like	-	PPQ11206B
H05	Mmu.2512	XM_001115079	RPL13A	Ribosomal protein L13A	-	PPQ00210B
H06	N/A	SA_00125	QGDC	Rhesus Macaque Genomic DNA Contamination	qIGX1
H07	N/A	SA_00104	RTC	Reverse Transcription Control	RTC	PPX63340A
H08	N/A	SA_00104	RTC	Reverse Transcription Control	RTC	PPX63340A
H09	N/A	SA_00104	RTC	Reverse Transcription Control	RTC	PPX63340A
H10	N/A	SA_00103	PPC	Positive PCR Control	PPC
H11	N/A	SA_00103	PPC	Positive PCR Control	PPC
H12	N/A	SA_00103	PPC	Positive PCR Control	PPC

## Sheet: Average Ct
Position	Symbol	AVG Ct		Standard Deviation
		Control Group	Group 1	Control Group	Group 1
A01	AKT1	22.30	24.71	0.193477	1.241343
A02	AMBRA1	25.42	28.48	0.189033	2.250252
A03	APP	19.31	23.18	0.052915	1.188963
A04	ATG16L1	24.66	26.79	0.070000	0.696156
A05	ATG16L2	25.45	28.33	0.072342	0.347755
A06	ATG3	20.79	22.49	0.434856	0.752684
A07	ATG4A	25.42	26.96	0.598108	0.911281
A08	ATG4C	21.51	24.48	0.324705	0.220530
A09	ATG4D	24.90	26.45	0.170098	0.210000
A10	ATG5	21.15	23.22	0.431432	0.482113
A11	ATG7	24.60	26.38	0.342101	0.601193
A12	ATG9A	27.18	29.36	0.387599	0.135277
B01	ATG9B	30.23	32.25	0.140475	1.353563
B02	BAD	23.12	26.19	0.162583	0.739211
B03	BAK1	24.33	26.40	0.112694	0.968624
B04	BAX	21.30	24.57	0.276104	0.578129
B05	BCL2L1	20.84	22.52	0.120968	0.138684
B06	BECN1	21.87	24.93	0.280060	0.555188
B07	CASP3	22.60	24.64	0.699738	0.432088
B08	CASP8	27.23	29.36	0.244199	0.272274
B09	CDKN1B	23.24	25.19	0.284781	0.625540
B10	CLN3	23.32	26.33	0.368284	0.254231
B11	CTSB	21.98	24.88	0.083865	0.226495
B12	CTSD	19.44	22.16	0.300056	0.332616
C01	CXCR4	31.93	32.14	0.730205	1.511170
C02	DAP	20.42	24.74	0.193477	1.366211
C03	DAPK1	22.85	25.97	0.185023	1.361213
C04	DRAM1	21.22	24.36	0.270617	0.474377
C05	EIF2AK3	23.19	25.08	0.183394	1.329210
C06	EIF4G1	24.60	26.65	0.255799	0.106927
C07	ESR1	30.65	30.44	0.142244	0.848705
C08	FAS	25.95	27.15	0.226789	1.135385
C09	GAA	26.40	30.40	0.265141	0.181475
C10	GABARAP	32.59	35.00	0.349476	0.000000
C11	GABARAPL2	19.82	22.51	0.196977	0.222785
C12	HDAC6	23.14	26.37	0.047258	0.153731
D01	HGS	24.05	26.42	0.170098	1.170057
D02	IFNG	35.00	33.98	0.000000	1.760918
D03	IGF1	35.00	33.72	0.000000	1.390827
D04	LAMP1	24.74	27.60	0.480867	0.434856
D05	LOC100426120	18.27	22.62	0.723901	0.434856
D06	LOC694767	31.54	34.31	0.754078	1.200889
D07	LOC695913	35.00	34.92	0.000000	0.138564
D08	LOC696765	24.96	27.15	0.438634	0.718401
D09	BCL2	21.67	24.59	0.265016	0.193993
D10	MAP1LC3A	25.81	28.88	0.661891	0.693494
D11	CTSS	29.39	30.49	0.115326	1.510011
D12	LOC708606	35.00	35.00	0.000000	0.000000
E01	LOC709746	24.68	29.47	0.147309	2.664451
E02	LOC711835	23.74	27.19	0.103923	1.224786
E03	GABARAPL1	22.66	27.42	0.346987	3.694649
E04	LOC717813	34.78	35.00	0.375278	0.000000
E05	LOC718945	24.12	28.56	0.130000	0.602854
E06	LOC718976	23.00	25.54	0.157162	0.692122
E07	MAP1LC3B	22.57	24.48	0.474377	1.157857
E08	MAPK8	21.69	24.05	0.240901	0.547753
E09	MAPT	23.47	25.73	0.229129	0.156205
E10	NFKB1	23.28	23.71	0.278747	0.693494
E11	NPC1	22.97	24.71	0.618088	0.677963
E12	PARK7	21.02	24.19	0.434856	0.698665
F01	PIK3C3	21.99	24.67	0.056862	1.094943
F02	PIK3CB	20.77	24.20	0.081445	1.261943
F03	PIK3CG	34.18	33.70	0.884553	1.744487
F04	PIK3R4	25.49	28.07	0.149332	0.747418
F05	PRKAA1	21.55	24.40	0.086603	0.610246
F06	PSEN1	22.66	25.53	0.254231	0.745006
F07	PTEN	20.01	22.33	0.115902	0.568888
F08	RAB24	22.10	25.04	0.396863	0.901628
F09	RB1	19.70	22.33	0.570468	0.515008
F10	RB1CC1	22.49	24.84	0.366106	0.730000
F11	RGS19	24.91	26.75	0.517912	0.083865
F12	RPS6KB1	22.62	24.79	0.567215	0.902903
G01	SNCA	24.24	29.32	0.103923	1.322964
G02	SQSTM1	20.82	21.91	0.424774	1.602342
G03	TGFB1	21.73	23.78	0.083865	0.240208
G04	TGM2	28.75	31.80	0.146401	0.475710
G05	TLR9	34.43	32.73	0.638514	1.249093
G06	TM9SF1	26.05	28.17	0.321403	0.287924
G07	TMEM74	24.55	26.26	0.104403	1.454338
G08	TNF	30.50	26.04	0.298161	0.070946
G09	TNFSF10	31.11	31.22	1.426931	1.642326
G10	TP53	24.01	25.85	0.663350	0.456545
G11	ULK2	35.00	35.00	0.000000	0.000000
G12	UVRAG	24.19	24.56	0.321403	0.932220
H01	ACTB	17.23	19.27	0.052915	0.164418
H02	B2M	17.99	20.79	0.070946	1.644455
H03	GAPDH	17.27	19.82	0.207445	0.799562
H04	LOC709186	20.29	22.73	0.191572	0.383710
H05	RPL13A	20.63	23.84	0.192959	1.112160

## Sheet: Average Delta(Ct)
Position	Symbol	AVG Delta(Ct) (Ct(GOI) - Ave Ct(HKG))		Standard Deviation
		Control Group	Group 1	Control Group	Group 1
A01	AKT1	3.62	3.42	0.254883	0.814152
A02	AMBRA1	6.74	7.19	0.265076	1.497016
A03	APP	0.63	1.89	0.095002	0.421731
A04	ATG16L1	5.98	5.50	0.099324	0.223288
A05	ATG16L2	6.77	7.04	0.147191	0.445755
A06	ATG3	2.11	1.20	0.418121	0.231986
A07	ATG4A	6.74	5.67	0.592001	0.418327
A08	ATG4C	2.83	3.19	0.281233	0.569436
A09	ATG4D	6.22	5.16	0.167248	0.752926
A10	ATG5	2.47	1.93	0.406807	0.441071
A11	ATG7	5.92	5.09	0.287446	0.501242
A12	ATG9A	8.50	8.07	0.372351	0.768295
B01	ATG9B	11.55	10.96	0.064281	0.775666
B02	BAD	4.44	4.90	0.164839	0.437764
B03	BAK1	5.65	5.11	0.185001	0.365710
B04	BAX	2.62	3.28	0.355057	0.353917
B05	BCL2L1	2.16	1.23	0.132308	0.732819
B06	BECN1	3.19	3.64	0.300941	0.265513
B07	CASP3	3.92	3.35	0.652369	0.424991
B08	CASP8	8.55	8.07	0.190714	0.519273
B09	CDKN1B	4.56	3.90	0.285946	0.346233
B10	CLN3	4.64	5.04	0.341251	0.564019
B11	CTSB	3.30	3.59	0.089473	0.907115
B12	CTSD	0.76	0.87	0.319758	1.088689
C01	CXCR4	13.25	10.85	0.732602	0.721834
C02	DAP	1.74	3.45	0.172139	0.699069
C03	DAPK1	4.17	4.68	0.153010	0.584207
C04	DRAM1	2.54	3.07	0.304848	0.388850
C05	EIF2AK3	4.51	3.79	0.139231	0.666016
C06	EIF4G1	5.92	5.36	0.213850	0.707322
C07	ESR1	11.97	9.15	0.241355	0.082203
C08	FAS	7.27	5.86	0.218690	0.733687
C09	GAA	7.72	9.11	0.203237	0.662403
C10	GABARAP	13.91	13.71	0.426019	0.789948
C11	GABARAPL2	1.14	1.22	0.197751	0.576181
C12	HDAC6	4.46	5.08	0.145986	0.651678
D01	HGS	5.37	5.13	0.192281	0.427127
D02	IFNG	16.32	12.69	0.099324	1.290381
D03	IGF1	16.32	12.43	0.099324	0.696920
D04	LAMP1	6.06	6.31	0.433834	0.464604
D05	LOC100426120	-0.41	1.33	0.738868	0.425320
D06	LOC694767	12.86	13.02	0.693954	0.813300
D07	LOC695913	16.32	13.63	0.099324	0.693641
D08	LOC696765	6.28	5.86	0.385468	0.393672
D09	BCL2	2.99	3.30	0.210155	0.614717
D10	MAP1LC3A	7.13	7.59	0.610496	0.361115
D11	CTSS	10.71	9.20	0.125878	0.898045
D12	LOC708606	16.32	13.71	0.099324	0.789948
E01	LOC709746	6.00	8.18	0.048014	1.888009
E02	LOC711835	5.06	5.90	0.005033	0.491017
E03	GABARAPL1	3.98	6.13	0.339331	2.912521
E04	LOC717813	16.10	13.71	0.338721	0.789948
E05	LOC718945	5.44	7.27	0.115954	0.204052
E06	LOC718976	4.32	4.25	0.127064	0.098068
E07	MAP1LC3B	3.89	3.19	0.429308	0.764236
E08	MAPK8	3.01	2.76	0.222003	0.317706
E09	MAPT	4.79	4.44	0.233806	0.690433
E10	NFKB1	4.60	2.42	0.220874	0.361115
E11	NPC1	4.29	3.42	0.573770	0.622220
E12	PARK7	2.34	2.90	0.387950	0.100286
F01	PIK3C3	3.31	3.38	0.047596	0.324280
F02	PIK3CB	2.09	2.91	0.022030	0.478035
F03	PIK3CG	15.50	12.41	0.846325	1.155086
F04	PIK3R4	6.81	6.78	0.055003	0.305359
F05	PRKAA1	2.87	3.11	0.012858	0.224894
F06	PSEN1	3.98	4.24	0.220027	0.172445
F07	PTEN	1.33	1.04	0.118203	0.312288
F08	RAB24	3.42	3.75	0.342002	0.379426
F09	RB1	1.02	1.04	0.522461	0.378634
F10	RB1CC1	3.81	3.55	0.304541	0.319777
F11	RGS19	6.23	5.46	0.484423	0.733783
F12	RPS6KB1	3.94	3.50	0.512118	0.384964
G01	SNCA	5.56	8.03	0.005033	0.538279
G02	SQSTM1	2.14	0.62	0.354154	0.831936
G03	TGFB1	3.05	2.49	0.160599	0.720068
G04	TGM2	10.07	10.51	0.089473	0.561674
G05	TLR9	15.75	11.44	0.632017	0.477637
G06	TM9SF1	7.37	6.88	0.279473	0.579187
G07	TMEM74	5.87	4.97	0.095212	0.907688
G08	TNF	11.82	4.75	0.375427	0.724457
G09	TNFSF10	12.43	9.93	1.480328	1.008982
G10	TP53	5.33	4.56	0.605386	1.033991
G11	ULK2	16.32	13.71	0.099324	0.789948
G12	UVRAG	5.51	3.27	0.294627	0.511766
H01	ACTB	-1.45	-2.02	0.075002	0.742022
H02	B2M	-0.69	-0.50	0.061849	0.854563
H03	GAPDH	-1.41	-1.47	0.142380	0.111881
H04	LOC709186	1.61	1.44	0.093837	0.413454
H05	RPL13A	1.95	2.55	0.192212	0.412647

## Sheet: 2^(-Avg.(Delta(Ct))
Position	Symbol	2^(-Avg.(Delta(Ct))
		Control Group	Group 1
A01	AKT1	0.081597	0.093169
A02	AMBRA1	0.009386	0.006861
A03	APP	0.646774	0.270306
A04	ATG16L1	0.015858	0.022138
A05	ATG16L2	0.009192	0.007613
A06	ATG3	0.231861	0.436081
A07	ATG4A	0.009386	0.019677
A08	ATG4C	0.140437	0.109778
A09	ATG4D	0.013397	0.027957
A10	ATG5	0.180241	0.261703
A11	ATG7	0.016569	0.029279
A12	ATG9A	0.002771	0.003720
B01	ATG9B	0.000333	0.000503
B02	BAD	0.046007	0.033555
B03	BAK1	0.019933	0.028876
B04	BAX	0.163195	0.103139
B05	BCL2L1	0.224481	0.425137
B06	BECN1	0.109931	0.080363
B07	CASP3	0.066278	0.098028
B08	CASP8	0.002664	0.003711
B09	CDKN1B	0.042433	0.066955
B10	CLN3	0.040051	0.030452
B11	CTSB	0.101861	0.083004
B12	CTSD	0.592409	0.545632
C01	CXCR4	0.000103	0.000540
C02	DAP	0.298955	0.091675
C03	DAPK1	0.055476	0.038992
C04	DRAM1	0.171705	0.118750
C05	EIF2AK3	0.044031	0.072260
C06	EIF4G1	0.016493	0.024281
C07	ESR1	0.000249	0.001759
C08	FAS	0.006500	0.017209
C09	GAA	0.004747	0.001813
C10	GABARAP	0.000065	0.000075
C11	GABARAPL2	0.454179	0.428094
C12	HDAC6	0.045374	0.029482
D01	HGS	0.024147	0.028610
D02	IFNG	0.000012	0.000151
D03	IGF1	0.000012	0.000181
D04	LAMP1	0.014968	0.012598
D05	LOC100426120	1.332991	0.397584
D06	LOC694767	0.000134	0.000121
D07	LOC695913	0.000012	0.000079
D08	LOC696765	0.012881	0.017209
D09	BCL2	0.126277	0.101719
D10	MAP1LC3A	0.007146	0.005176
D11	CTSS	0.000598	0.001696
D12	LOC708606	0.000012	0.000075
E01	LOC709746	0.015639	0.003446
E02	LOC711835	0.030005	0.016739
E03	GABARAPL1	0.063431	0.014305
E04	LOC717813	0.000014	0.000075
E05	LOC718945	0.023057	0.006491
E06	LOC718976	0.050113	0.052653
E07	MAP1LC3B	0.067670	0.109778
E08	MAPK8	0.124539	0.147897
E09	MAPT	0.036180	0.046050
E10	NFKB1	0.041273	0.186339
E11	NPC1	0.051048	0.093601
E12	PARK7	0.197693	0.134220
F01	PIK3C3	0.101157	0.096010
F02	PIK3CB	0.235642	0.132985
F03	PIK3CG	0.000022	0.000183
F04	PIK3R4	0.008920	0.009074
F05	PRKAA1	0.136913	0.115770
F06	PSEN1	0.063285	0.053019
F07	PTEN	0.397217	0.484981
F08	RAB24	0.093514	0.074120
F09	RB1	0.494714	0.484981
F10	RB1CC1	0.071529	0.085338
F11	RGS19	0.013366	0.022760
F12	RPS6KB1	0.065365	0.088552
G01	SNCA	0.021217	0.003815
G02	SQSTM1	0.227615	0.650370
G03	TGFB1	0.120575	0.177924
G04	TGM2	0.000933	0.000685
G05	TLR9	0.000018	0.000361
G06	TM9SF1	0.006051	0.008486
G07	TMEM74	0.017114	0.031892
G08	TNF	0.000277	0.037231
G09	TNFSF10	0.000181	0.001022
G10	TP53	0.024826	0.042472
G11	ULK2	0.000012	0.000075
G12	UVRAG	0.021965	0.103378
H01	ACTB	2.734607	4.063342
H02	B2M	1.618510	1.416830
H03	GAPDH	2.653690	2.768939
H04	LOC709186	0.327901	0.367547
H05	RPL13A	0.259655	0.170676

## Sheet: Fold Change
Position	Symbol	Fold Change (comparing to control group)
		Group 1
		Fold Change	Comments
A01	AKT1	1.14
A02	AMBRA1	0.73
A03	APP	0.42
A04	ATG16L1	1.40
A05	ATG16L2	0.83
A06	ATG3	1.88
A07	ATG4A	2.10
A08	ATG4C	0.78
A09	ATG4D	2.09
A10	ATG5	1.45
A11	ATG7	1.77
A12	ATG9A	1.34
B01	ATG9B	1.51	B
B02	BAD	0.73
B03	BAK1	1.45
B04	BAX	0.63
B05	BCL2L1	1.89
B06	BECN1	0.73
B07	CASP3	1.48
B08	CASP8	1.39
B09	CDKN1B	1.58
B10	CLN3	0.76
B11	CTSB	0.81
B12	CTSD	0.92
C01	CXCR4	5.26
C02	DAP	0.31
C03	DAPK1	0.70
C04	DRAM1	0.69
C05	EIF2AK3	1.64
C06	EIF4G1	1.47
C07	ESR1	7.07
C08	FAS	2.65
C09	GAA	0.38	A
C10	GABARAP	1.15	B
C11	GABARAPL2	0.94
C12	HDAC6	0.65
D01	HGS	1.18
D02	IFNG	12.33	B
D03	IGF1	14.80
D04	LAMP1	0.84
D05	LOC100426120	0.30
D06	LOC694767	0.90	B
D07	LOC695913	6.44
D08	LOC696765	1.34
D09	BCL2	0.81
D10	MAP1LC3A	0.72
D11	CTSS	2.84	A
D12	LOC708606	6.10	C
E01	LOC709746	0.22
E02	LOC711835	0.56
E03	GABARAPL1	0.23
E04	LOC717813	5.25	B
E05	LOC718945	0.28
E06	LOC718976	1.05
E07	MAP1LC3B	1.62
E08	MAPK8	1.19
E09	MAPT	1.27
E10	NFKB1	4.51
E11	NPC1	1.83
E12	PARK7	0.68
F01	PIK3C3	0.95
F02	PIK3CB	0.56
F03	PIK3CG	8.46	B
F04	PIK3R4	1.02
F05	PRKAA1	0.85
F06	PSEN1	0.84
F07	PTEN	1.22
F08	RAB24	0.79
F09	RB1	0.98
F10	RB1CC1	1.19
F11	RGS19	1.70
F12	RPS6KB1	1.35
G01	SNCA	0.18
G02	SQSTM1	2.86
G03	TGFB1	1.48
G04	TGM2	0.73	A
G05	TLR9	19.85
G06	TM9SF1	1.40
G07	TMEM74	1.86
G08	TNF	134.49	A
G09	TNFSF10	5.65	B
G10	TP53	1.71
G11	ULK2	6.10	C
G12	UVRAG	4.71
H01	ACTB	1.49
H02	B2M	0.88
H03	GAPDH	1.04
H04	LOC709186	1.12
H05	RPL13A	0.66

## Sheet: p-value
Position	Symbol	p-value (comparing to control group)
		Group 1
A01	AKT1	0.594135
A02	AMBRA1	0.905169
A03	APP	0.001667
A04	ATG16L1	0.033649
A05	ATG16L2	0.424031
A06	ATG3	0.022747
A07	ATG4A	0.057649
A08	ATG4C	0.456397
A09	ATG4D	0.162750
A10	ATG5	0.220783
A11	ATG7	0.095960
A12	ATG9A	0.421826
B01	ATG9B	0.283976
B02	BAD	0.150932
B03	BAK1	0.119562
B04	BAX	0.086337
B05	BCL2L1	0.151805
B06	BECN1	0.123996
B07	CASP3	0.335733
B08	CASP8	0.234507
B09	CDKN1B	0.073223
B10	CLN3	0.418937
B11	CTSB	0.823713
B12	CTSD	0.856208
C01	CXCR4	0.039061
C02	DAP	0.003960
C03	DAPK1	0.228983
C04	DRAM1	0.119104
C05	EIF2AK3	0.209801
C06	EIF4G1	0.276062
C07	ESR1	0.000019
C08	FAS	0.069538
C09	GAA	0.011976
C10	GABARAP	0.616371
C11	GABARAPL2	0.965152
C12	HDAC6	0.188356
D01	HGS	0.364046
D02	IFNG	0.132584
D03	IGF1	0.036665
D04	LAMP1	0.568643
D05	LOC100426120	0.052868
D06	LOC694767	0.836080
D07	LOC695913	0.045328
D08	LOC696765	0.259789
D09	BCL2	0.546881
D10	MAP1LC3A	0.337236
D11	CTSS	0.147135
D12	LOC708606	0.061125
E01	LOC709746	0.009975
E02	LOC711835	0.016154
E03	GABARAPL1	0.167587
E04	LOC717813	0.067148
E05	LOC718945	0.000147
E06	LOC718976	0.491086
E07	MAP1LC3B	0.225546
E08	MAPK8	0.336080
E09	MAPT	0.427559
E10	NFKB1	0.004810
E11	NPC1	0.163092
E12	PARK7	0.113278
F01	PIK3C3	0.802576
F02	PIK3CB	0.019811
F03	PIK3CG	0.142714
F04	PIK3R4	0.806591
F05	PRKAA1	0.115399
F06	PSEN1	0.193256
F07	PTEN	0.224405
F08	RAB24	0.327225
F09	RB1	0.885773
F10	RB1CC1	0.371376
F11	RGS19	0.254334
F12	RPS6KB1	0.327828
G01	SNCA	0.000033
G02	SQSTM1	0.113370
G03	TGFB1	0.244192
G04	TGM2	0.210120
G05	TLR9	0.008398
G06	TM9SF1	0.293447
G07	TMEM74	0.228119
G08	TNF	0.031344
G09	TNFSF10	0.143735
G10	TP53	0.360204
G11	ULK2	0.061125
G12	UVRAG	0.013008
H01	ACTB	0.256618
H02	B2M	0.931938
H03	GAPDH	0.606004
H04	LOC709186	0.484480
H05	RPL13A	0.079144

## Sheet: Fold Regulation
Position	Symbol	Up-Down Regulation (comparing to control group)
		Group 1
		Fold Regulation	Comments
A01	AKT1	1.14
A02	AMBRA1	-1.37
A03	APP	-2.39
A04	ATG16L1	1.40
A05	ATG16L2	-1.21
A06	ATG3	1.88
A07	ATG4A	2.10
A08	ATG4C	-1.28
A09	ATG4D	2.09
A10	ATG5	1.45
A11	ATG7	1.77
A12	ATG9A	1.34
B01	ATG9B	1.51	B
B02	BAD	-1.37
B03	BAK1	1.45
B04	BAX	-1.58
B05	BCL2L1	1.89
B06	BECN1	-1.37
B07	CASP3	1.48
B08	CASP8	1.39
B09	CDKN1B	1.58
B10	CLN3	-1.32
B11	CTSB	-1.23
B12	CTSD	-1.09
C01	CXCR4	5.26
C02	DAP	-3.26
C03	DAPK1	-1.42
C04	DRAM1	-1.45
C05	EIF2AK3	1.64
C06	EIF4G1	1.47
C07	ESR1	7.07
C08	FAS	2.65
C09	GAA	-2.62	A
C10	GABARAP	1.15	B
C11	GABARAPL2	-1.06
C12	HDAC6	-1.54
D01	HGS	1.18
D02	IFNG	12.33	B
D03	IGF1	14.80
D04	LAMP1	-1.19
D05	LOC100426120	-3.35
D06	LOC694767	-1.11	B
D07	LOC695913	6.44
D08	LOC696765	1.34
D09	BCL2	-1.24
D10	MAP1LC3A	-1.38
D11	CTSS	2.84	A
D12	LOC708606	6.10	C
E01	LOC709746	-4.54
E02	LOC711835	-1.79
E03	GABARAPL1	-4.43
E04	LOC717813	5.25	B
E05	LOC718945	-3.55
E06	LOC718976	1.05
E07	MAP1LC3B	1.62
E08	MAPK8	1.19
E09	MAPT	1.27
E10	NFKB1	4.51
E11	NPC1	1.83
E12	PARK7	-1.47
F01	PIK3C3	-1.05
F02	PIK3CB	-1.77
F03	PIK3CG	8.46	B
F04	PIK3R4	1.02
F05	PRKAA1	-1.18
F06	PSEN1	-1.19
F07	PTEN	1.22
F08	RAB24	-1.26
F09	RB1	-1.02
F10	RB1CC1	1.19
F11	RGS19	1.70
F12	RPS6KB1	1.35
G01	SNCA	-5.56
G02	SQSTM1	2.86
G03	TGFB1	1.48
G04	TGM2	-1.36	A
G05	TLR9	19.85
G06	TM9SF1	1.40
G07	TMEM74	1.86
G08	TNF	134.49	A
G09	TNFSF10	5.65	B
G10	TP53	1.71
G11	ULK2	6.10	C
G12	UVRAG	4.71
H01	ACTB	1.49
H02	B2M	-1.14
H03	GAPDH	1.04
H04	LOC709186	1.12
H05	RPL13A	-1.52
